# Supplementary material for: Insight Into the Pico- and Nano-Phytoplankton Communities in the Deepest Biosphere, the Mariana Trench
Source: Front Microbiol. 2018 Sep 26;9:2289. doi: 10.3389/fmicb.2018.02289 (PMC6168665; doi:10.3389/fmicb.2018.02289)
Supplement: TABLE S1 — Co-ordinates and environmental data. [file Table_1.XLSX]

## Sheet: 1
Co-ordinates and environmental data
Station	Longitude	Latitude	Bottom depth(m)	Sampling Depth(m)	Temperature(ºC)	Salinity(PSU)	PO4(μmol/L)	SiO4(μmol/L)	DO(μmol/L)	NO2(μmol/L)	NO3(μmol/L)
MT-01	142.41°E	11.38°N	10519	4	29.824	34.06	0.018	0.5485	NA	0.0174	0.086
MT-01	142.41°E	11.38°N	10519	100	28.618	34.045	0.0968	0.5618	197.5	0.02	0.01
MT-01	142.41°E	11.38°N	10519	200	18.847	34.828	1.1289	2.3381	164.8	0.0319	18.0287
MT-01	142.41°E	11.38°N	10519	500	11.47	34.695	2.1888	19.6616	89.67	0.0247	32.7355
MT-01	142.41°E	11.38°N	10519	1000	4.907	34.574	2.6249	89.2945	84.92	0.0015	37.8599
MT-01	142.41°E	11.38°N	10519	1500	3.244	34.624	2.7002	123.178	100.4	0.0062	39.3495
MT-01	142.41°E	11.38°N	10519	2000	2.307	34.665	2.6186	140.523	117.1	0.0104	38.7676
MT-01	142.41°E	11.38°N	10519	3000	1.606	34.679	2.4128	149.609	136.4	0.0048	36.5994
MT-01	142.41°E	11.38°N	10519	4000	1.463	34.699	2.3033	144.083	157.7	0.0117	35.1706
MT-01	142.41°E	11.38°N	10519	6050	1.6	NA	2.2517	136.307	174.4	0.0213	34.1457
MT-01	142.41°E	11.38°N	10519	8320	1.961	NA	2.2848	134.306	174.8	0.0178	34.0028
“NA” data were missing in this study. The reported DO value (Nunoura et al., 2015) were employed in the RDA analysis.
