# Supplementary material for: Insight Into the Pico- and Nano-Phytoplankton Communities in the Deepest Biosphere, the Mariana Trench
Source: Front Microbiol. 2018 Sep 26;9:2289. doi: 10.3389/fmicb.2018.02289 (PMC6168665; doi:10.3389/fmicb.2018.02289)
Supplement: TABLE S2 — Annotation of core, specific bathypelagic, and specific Hadal OTUs by 18S rRNA and plastid 23S rRNA gene analysis. [file Table_2.xlsx]

## Sheet: 18S
Annotation of core, specific bathypelagic, and specific Hadal OTUs by 18S rRNA gene analysis
Core
OTU402	d__Eukaryota; d__Eukaryota; k__Alveolata; p__Dinoflagellata; c__Dinophyceae; o__B36; f__norank_o__B36; g__norank_o__B36; s__uncultured_eukaryote_g__norank_o__B36;
OTU370	d__Eukaryota; d__Eukaryota; k__Alveolata; p__Dinoflagellata; c__Dinophyceae; o__Gymnodiniphycidae; f__Gymnodinium_clade; g__Erythropsidinium; s__uncultured_eukaryote_g__Erythropsidinium;
OTU353	d__Eukaryota; d__Eukaryota; k__Alveolata; p__Dinoflagellata; c__Dinophyceae; o__Gymnodiniphycidae; f__Kareniaceae; g__norank_f__Kareniaceae; s__uncultured_eukaryote_g__norank_f__Kareniaceae;
OTU723	d__Eukaryota; d__Eukaryota; k__Alveolata; p__Dinoflagellata; c__Dinophyceae; o__Gymnodiniphycidae; f__Gymnodinium_clade; g__norank_f__Gymnodinium_clade; s__uncultured_eukaryote_g__norank_f__Gymnodinium_clade;
OTU823	d__Eukaryota; d__Eukaryota; k__Alveolata; p__Dinoflagellata; c__Dinophyceae; o__Gymnodiniphycidae; f__norank_o__Gymnodiniphycidae; g__Gyrodinium; s__uncultured_eukaryote_g__Gyrodinium;
OTU825	d__Eukaryota; d__Eukaryota; k__Alveolata; p__Dinoflagellata; c__Dinophyceae; o__Gymnodiniphycidae; f__Gymnodinium_clade; g__Chytriodinium; s__uncultured_eukaryote_g__Chytriodinium;
OTU80	d__Eukaryota; d__Eukaryota; k__Alveolata; p__Dinoflagellata; c__Dinophyceae; o__Gymnodiniphycidae; f__norank_o__Gymnodiniphycidae; g__Gyrodinium; s__unclassified_g__Gyrodinium;
OTU431	d__Eukaryota; d__Eukaryota; k__Alveolata; p__Dinoflagellata; c__Dinophyceae; o__Gymnodiniphycidae; f__norank_o__Gymnodiniphycidae; g__Gyrodinium; s__uncultured_marine_eukaryote_g__Gyrodinium;
OTU407	d__Eukaryota; d__Eukaryota; k__Alveolata; p__Dinoflagellata; c__Dinophyceae; o__Gymnodiniphycidae; f__norank_o__Gymnodiniphycidae; g__Gyrodinium; s__uncultured_marine_eukaryote_g__Gyrodinium;
OTU472	d__Eukaryota; d__Eukaryota; k__Alveolata; p__Dinoflagellata; c__Dinophyceae; o__Gymnodiniphycidae; f__norank_o__Gymnodiniphycidae; g__SCM27C9; s__uncultured_eukaryote_g__SCM27C9;
OTU474	d__Eukaryota; d__Eukaryota; k__Alveolata; p__Dinoflagellata; c__Dinophyceae; o__Gymnodiniphycidae; f__Gymnodinium_clade; g__Lepidodinium; s__uncultured_eukaryote_g__Lepidodinium;
OTU263	d__Eukaryota; d__Eukaryota; k__Alveolata; p__Dinoflagellata; c__Dinophyceae; o__Gymnodiniphycidae; f__Kareniaceae; g__Karlodinium; s__Karlodinium_veneficum_g__Karlodinium;
OTU86	d__Eukaryota; d__Eukaryota; k__Alveolata; p__Dinoflagellata; c__Dinophyceae; o__Gymnodiniphycidae; f__norank_o__Gymnodiniphycidae; g__Gyrodinium; s__uncultured_marine_eukaryote_g__Gyrodinium;
OTU271	d__Eukaryota; d__Eukaryota; k__Alveolata; p__Dinoflagellata; c__Dinophyceae; o__Gymnodiniphycidae; f__norank_o__Gymnodiniphycidae; g__Amphidinium; s__uncultured_marine_eukaryote_g__Amphidinium;
OTU143	d__Eukaryota; d__Eukaryota; k__Alveolata; p__Dinoflagellata; c__Dinophyceae; o__norank_c__Dinophyceae; f__norank_c__Dinophyceae; g__norank_c__Dinophyceae; s__uncultured_marine_eukaryote_g__norank_c__Dinophyceae;
OTU379	d__Eukaryota; d__Eukaryota; k__Alveolata; p__Dinoflagellata; c__Dinophyceae; o__norank_c__Dinophyceae; f__norank_c__Dinophyceae; g__norank_c__Dinophyceae; s__unclassified_g__norank_c__Dinophyceae;
OTU173	d__Eukaryota; d__Eukaryota; k__Alveolata; p__Dinoflagellata; c__Dinophyceae; o__Peridiniphycidae; f__Gonyaulacales; g__Heterodinium; s__uncultured_eukaryote_g__Heterodinium;
OTU872	d__Eukaryota; d__Eukaryota; k__Alveolata; p__Dinoflagellata; c__Dinophyceae; o__Peridiniphycidae; f__Peridiniales; g__Protoperidinium; s__uncultured_eukaryote_g__Protoperidinium;
OTU218	d__Eukaryota; d__Eukaryota; k__Alveolata; p__Dinoflagellata; c__Dinophyceae; o__Peridiniphycidae; f__Peridiniales; g__Peridinium; s__uncultured_dinoflagellate_g__Peridinium;
OTU727	d__Eukaryota; d__Eukaryota; k__Alveolata; p__Dinoflagellata; c__Dinophyceae; o__Peridiniphycidae; f__Peridiniales; g__Heterocapsa; s__uncultured_eukaryote_g__Heterocapsa;
OTU335	d__Eukaryota; d__Eukaryota; k__Alveolata; p__Dinoflagellata; c__Dinophyceae; o__SCM37C58; f__norank_o__SCM37C58; g__norank_o__SCM37C58; s__uncultured_eukaryote_g__norank_o__SCM37C58;
OTU438	d__Eukaryota; d__Eukaryota; k__Alveolata; p__Dinoflagellata; c__Dinophyceae; o__unclassified_c__Dinophyceae; f__unclassified_c__Dinophyceae; g__unclassified_c__Dinophyceae; s__unclassified_c__Dinophyceae;
OTU836	d__Eukaryota; d__Eukaryota; k__Alveolata; p__Dinoflagellata; c__Dinophyceae; o__unclassified_c__Dinophyceae; f__unclassified_c__Dinophyceae; g__unclassified_c__Dinophyceae; s__unclassified_c__Dinophyceae;
OTU445	d__Eukaryota; d__Eukaryota; k__Chloroplastida; p__norank_k__Chloroplastida; c__Mamiellophyceae; o__Mamiellales; f__norank_o__Mamiellales; g__Bathycoccus; s__uncultured_marine_picoeukaryote_g__Bathycoccus; Chlorophyta
OTU443	d__Eukaryota; d__Eukaryota; k__Chloroplastida; p__norank_k__Chloroplastida; c__Clade_VII; o__Subclade_A; f__norank_o__Subclade_A; g__norank_o__Subclade_A; s__uncultured_eukaryote_g__norank_o__Subclade_A; Chlorophyta
OTU73	d__Eukaryota; d__Eukaryota; k__Cryptophyceae; p__P1-31; c__norank_p__P1-31; o__norank_p__P1-31; f__norank_p__P1-31; g__norank_p__P1-31; s__uncultured_Goniomonas;
OTU311	d__Eukaryota; d__Eukaryota; k__Haptophyta; p__Prymnesiophyceae; c__Prymnesiales; o__norank_c__Prymnesiales; f__norank_c__Prymnesiales; g__Prymnesium; s__uncultured_eukaryote_g__Prymnesium;
OTU310	d__Eukaryota; d__Eukaryota; k__Haptophyta; p__Prymnesiophyceae; c__Prymnesiales; o__norank_c__Prymnesiales; f__norank_c__Prymnesiales; g__OLI16029; s__uncultured_eukaryote_g__OLI16029;
OTU210	d__Eukaryota; d__Eukaryota; k__Haptophyta; p__Prymnesiophyceae; c__Prymnesiales; o__norank_c__Prymnesiales; f__norank_c__Prymnesiales; g__Chrysochromulina; s__unclassified_g__Chrysochromulina;
OTU235	d__Eukaryota; d__Eukaryota; k__Haptophyta; p__Prymnesiophyceae; c__norank_p__Prymnesiophyceae; o__norank_p__Prymnesiophyceae; f__norank_p__Prymnesiophyceae; g__Phaeocystis; s__unclassified_g__Phaeocystis;
OTU450	d__Eukaryota; d__Eukaryota; k__Stramenopiles; p__Ochrophyta; c__Diatomea; o__Bacillariophytina; f__Bacillariophyceae; g__unclassified_f__Bacillariophyceae; s__unclassified_f__Bacillariophyceae;
OTU434	d__Eukaryota; d__Eukaryota; k__Stramenopiles; p__Ochrophyta; c__MOCH-2; o__norank_c__MOCH-2; f__norank_c__MOCH-2; g__norank_c__MOCH-2; s__uncultured_eukaryote_g__norank_c__MOCH-2;
OTU409	d__Eukaryota; d__Eukaryota; k__Stramenopiles; p__Ochrophyta; c__Pelagophyceae; o__Pelagomonadales; f__norank_o__Pelagomonadales; g__unclassified_f__norank_o__Pelagomonadales; s__unclassified_f__norank_o__Pelagomonadales;
Bat
OTU996	d__Eukaryota; d__Eukaryota; k__Alveolata; p__Dinoflagellata; c__Dinophyceae; o__unclassified_c__Dinophyceae; f__unclassified_c__Dinophyceae; g__unclassified_c__Dinophyceae; s__unclassified_c__Dinophyceae;
OTU994	d__Eukaryota; d__Eukaryota; k__Alveolata; p__Dinoflagellata; c__Dinophyceae; o__unclassified_c__Dinophyceae; f__unclassified_c__Dinophyceae; g__unclassified_c__Dinophyceae; s__unclassified_c__Dinophyceae;
OTU990	d__Eukaryota; d__Eukaryota; k__Stramenopiles; p__Ochrophyta; c__Eustigmatophyceae; o__Eustigmatales; f__norank_o__Eustigmatales; g__Eustigmatos; s__unclassified_g__Eustigmatos;
OTU851	d__Eukaryota; d__Eukaryota; k__Alveolata; p__Dinoflagellata; c__Dinophyceae; o__unclassified_c__Dinophyceae; f__unclassified_c__Dinophyceae; g__unclassified_c__Dinophyceae; s__unclassified_c__Dinophyceae;
OTU725	d__Eukaryota; d__Eukaryota; k__Alveolata; p__Dinoflagellata; c__Dinophyceae; o__unclassified_c__Dinophyceae; f__unclassified_c__Dinophyceae; g__unclassified_c__Dinophyceae; s__unclassified_c__Dinophyceae;
OTU436	d__Eukaryota; d__Eukaryota; k__Chloroplastida; p__norank_k__Chloroplastida; c__Clade_VII; o__Subclade_B; f__norank_o__Subclade_B; g__norank_o__Subclade_B; s__uncultured_Prasinophyceae_g__norank_o__Subclade_B; Chlorophyta
OTU719	d__Eukaryota; d__Eukaryota; k__Chloroplastida; p__norank_k__Chloroplastida; c__Ulvophyceae; o__norank_c__Ulvophyceae; f__norank_c__Ulvophyceae; g__norank_c__Ulvophyceae; s__Ulva_intestinalis__hollow_green_seaweed_; Chlorophyta
OTU898	d__Eukaryota; d__Eukaryota; k__Alveolata; p__Dinoflagellata; c__Dinophyceae; o__Gymnodiniphycidae; f__Gymnodinium_clade; g__unclassified_f__Gymnodinium_clade; s__unclassified_f__Gymnodinium_clade;
OTU765	d__Eukaryota; d__Eukaryota; k__Alveolata; p__Dinoflagellata; c__norank_p__Dinoflagellata; o__norank_p__Dinoflagellata; f__norank_p__Dinoflagellata; g__norank_p__Dinoflagellata; s__uncultured_Scrippsiella;
OTU942	d__Eukaryota; d__Eukaryota; k__Chloroplastida; p__norank_k__Chloroplastida; c__Ulvophyceae; o__unclassified_c__Ulvophyceae; f__unclassified_c__Ulvophyceae; g__unclassified_c__Ulvophyceae; s__unclassified_c__Ulvophyceae; Chlorophyta
OTU754	d__Eukaryota; d__Eukaryota; k__Alveolata; p__Dinoflagellata; c__Dinophyceae; o__Gymnodiniphycidae; f__Suessiaceae; g__Symbiodinium; s__unclassified_g__Symbiodinium;
OTU689	d__Eukaryota; d__Eukaryota; k__Alveolata; p__Dinoflagellata; c__Dinophyceae; o__unclassified_c__Dinophyceae; f__unclassified_c__Dinophyceae; g__unclassified_c__Dinophyceae; s__unclassified_c__Dinophyceae;
OTU442	d__Eukaryota; d__Eukaryota; k__Alveolata; p__Dinoflagellata; c__Dinophyceae; o__unclassified_c__Dinophyceae; f__unclassified_c__Dinophyceae; g__unclassified_c__Dinophyceae; s__unclassified_c__Dinophyceae;
OTU101	d__Eukaryota; d__Eukaryota; k__Alveolata; p__Dinoflagellata; c__Dinophyceae; o__unclassified_c__Dinophyceae; f__unclassified_c__Dinophyceae; g__unclassified_c__Dinophyceae; s__unclassified_c__Dinophyceae;
OTU744	d__Eukaryota; d__Eukaryota; k__Alveolata; p__Dinoflagellata; c__Dinophyceae; o__unclassified_c__Dinophyceae; f__unclassified_c__Dinophyceae; g__unclassified_c__Dinophyceae; s__unclassified_c__Dinophyceae;
Hadal
OTU116	d__Eukaryota; d__Eukaryota; k__Stramenopiles; p__Ochrophyta; c__Diatomea; o__Bacillariophytina; f__unclassified_o__Bacillariophytina; g__unclassified_o__Bacillariophytina; s__unclassified_o__Bacillariophytina;
OTU133	d__Eukaryota; d__Eukaryota; k__Stramenopiles; p__Ochrophyta; c__Chrysophyceae; o__unclassified_c__Chrysophyceae; f__unclassified_c__Chrysophyceae; g__unclassified_c__Chrysophyceae; s__unclassified_c__Chrysophyceae;
OTU23	d__Eukaryota; d__Eukaryota; k__Alveolata; p__Dinoflagellata; c__Dinophyceae; o__unclassified_c__Dinophyceae; f__unclassified_c__Dinophyceae; g__unclassified_c__Dinophyceae; s__unclassified_c__Dinophyceae;
OTU362	d__Eukaryota; d__Eukaryota; k__Haptophyta; p__Prymnesiophyceae; c__Prymnesiales; o__norank_c__Prymnesiales; f__norank_c__Prymnesiales; g__Chrysochromulina; s__unclassified_g__Chrysochromulina;
OTU149	d__Eukaryota; d__Eukaryota; k__Stramenopiles; p__Ochrophyta; c__Chrysophyceae; o__norank_c__Chrysophyceae; f__norank_c__Chrysophyceae; g__E222; s__unclassified_g__E222;
OTU293	d__Eukaryota; d__Eukaryota; k__Haptophyta; p__Prymnesiophyceae; c__Coccolithales; o__norank_c__Coccolithales; f__norank_c__Coccolithales; g__unclassified_f__norank_c__Coccolithales; s__unclassified_f__norank_c__Coccolithales;
Bat&Hadal
OTU137	d__Eukaryota; d__Eukaryota; k__Stramenopiles; p__Ochrophyta; c__Chrysophyceae; o__Ochromonadales; f__norank_o__Ochromonadales; g__Paraphysomonas; s__Paraphysomonas_bandaiensis;
OTU903	d__Eukaryota; d__Eukaryota; k__Alveolata; p__Dinoflagellata; c__Dinophyceae; o__unclassified_c__Dinophyceae; f__unclassified_c__Dinophyceae; g__unclassified_c__Dinophyceae; s__unclassified_c__Dinophyceae;
OTU925	d__Eukaryota; d__Eukaryota; k__Stramenopiles; p__Ochrophyta; c__Chrysophyceae; o__Chromulinales; f__norank_o__Chromulinales; g__Poterioochromonas; s__Poterioochromonas_malhamensis;
OTU61	d__Eukaryota; d__Eukaryota; k__Stramenopiles; p__Ochrophyta; c__Phaeophyceae; o__Laminariales; f__norank_o__Laminariales; g__Saccharina; s__Saccharina_japonica_g__Saccharina;
OTU60	d__Eukaryota; d__Eukaryota; k__Alveolata; p__Dinoflagellata; c__Dinophyceae; o__unclassified_c__Dinophyceae; f__unclassified_c__Dinophyceae; g__unclassified_c__Dinophyceae; s__unclassified_c__Dinophyceae;
OTU397	d__Eukaryota; d__Eukaryota; k__Stramenopiles; p__Ochrophyta; c__unclassified_p__Ochrophyta; o__unclassified_p__Ochrophyta; f__unclassified_p__Ochrophyta; g__unclassified_p__Ochrophyta; s__unclassified_p__Ochrophyta;
OTU48	d__Eukaryota; d__Eukaryota; k__Alveolata; p__Dinoflagellata; c__Dinophyceae; o__unclassified_c__Dinophyceae; f__unclassified_c__Dinophyceae; g__unclassified_c__Dinophyceae; s__unclassified_c__Dinophyceae;
OTU58	d__Eukaryota; d__Eukaryota; k__Stramenopiles; p__Ochrophyta; c__Chrysophyceae; o__Chromulinales; f__norank_o__Chromulinales; g__Spumella; s__uncultured_eukaryote_g__Spumella;
OTU54	d__Eukaryota; d__Eukaryota; k__Alveolata; p__Dinoflagellata; c__Dinophyceae; o__unclassified_c__Dinophyceae; f__unclassified_c__Dinophyceae; g__unclassified_c__Dinophyceae; s__unclassified_c__Dinophyceae;
OTU876	d__Eukaryota; d__Eukaryota; k__Alveolata; p__Dinoflagellata; c__Dinophyceae; o__Peridiniphycidae; f__Thoracosphaeraceae; g__Oodinium; s__eukaryote_clone_OLI11027;
OTU129	d__Eukaryota; d__Eukaryota; k__Stramenopiles; p__Ochrophyta; c__Chrysophyceae; o__Ochromonadales; f__norank_o__Ochromonadales; g__Paraphysomonas; s__Paraphysomonas_bandaiensis;
OTU962	d__Eukaryota; d__Eukaryota; k__Chloroplastida; p__Phragmoplastophyta; c__Embryophyta; o__unclassified_c__Embryophyta; f__unclassified_c__Embryophyta; g__unclassified_c__Embryophyta; s__unclassified_c__Embryophyta;

## Sheet: 23S
Annotation of core, specific bathypelagic, and specific Hadal OTUs by plastid 23S rRNA gene analysis
Core
OTU84	d__Bacteria; d__Bacteria; k__unclassified_d__Bacteria; p__Cyanobacteria; c__unclassified_p__Cyanobacteria; o__Synechococcales; f__Prochloraceae; g__Prochlorococcus; s__Prochlorococcus_marinus
OTU88	d__Eukaryota; d__Eukaryota; k__unclassified_d__Eukaryota; p__unclassified_d__Eukaryota; c__unclassified_d__Eukaryota; o__Phaeocystales; f__Phaeocystaceae; g__Phaeocystis; s__Phaeocystis_globosa
OTU329	d__Bacteria; d__Bacteria; k__unclassified_d__Bacteria; p__Cyanobacteria; c__unclassified_p__Cyanobacteria; o__Synechococcales; f__Prochloraceae; g__Prochlorococcus; s__Prochlorococcus_marinus
OTU490	d__Eukaryota; d__Eukaryota; k__unclassified_d__Eukaryota; p__unclassified_d__Eukaryota; c__Pelagophyceae; o__Pelagomonadales; f__unclassified_o__Pelagomonadales; g__Pelagomonas; s__uncultured_Pelagomonas
OTU402	d__Bacteria; d__Bacteria; k__unclassified_d__Bacteria; p__Cyanobacteria; c__unclassified_p__Cyanobacteria; o__Synechococcales; f__Prochloraceae; g__Prochlorococcus; s__Prochlorococcus_sp._MIT_0801
OTU405	d__Bacteria; d__Bacteria; k__unclassified_d__Bacteria; p__Cyanobacteria; c__unclassified_p__Cyanobacteria; o__Synechococcales; f__Prochloraceae; g__Prochlorococcus; s__Prochlorococcus_marinus
OTU92	d__Bacteria; d__Bacteria; k__unclassified_d__Bacteria; p__Cyanobacteria; c__unclassified_p__Cyanobacteria; o__Synechococcales; f__Pseudanabaenaceae; g__Jaaginema; s__Jaaginema_litorale
OTU309	d__Bacteria; d__Bacteria; k__unclassified_d__Bacteria; p__Cyanobacteria; c__unclassified_p__Cyanobacteria; o__Synechococcales; f__Prochloraceae; g__Prochlorococcus; s__Prochlorococcus_sp._MIT_0801
OTU66	d__Bacteria; d__Bacteria; k__unclassified_d__Bacteria; p__Cyanobacteria; c__unclassified_p__Cyanobacteria; o__Synechococcales; f__Prochloraceae; g__Prochlorococcus; s__Prochlorococcus_marinus
OTU341	d__Eukaryota; d__Eukaryota; k__unclassified_d__Eukaryota; p__unclassified_d__Eukaryota; c__unclassified_d__Eukaryota; o__unclassified_d__Eukaryota; f__unclassified_d__Eukaryota; g__unclassified_d__Eukaryota; s__uncultured_prymnesiophyte_C19847
OTU413	d__Bacteria; d__Bacteria; k__unclassified_d__Bacteria; p__Cyanobacteria; c__unclassified_p__Cyanobacteria; o__Synechococcales; f__Prochloraceae; g__Prochlorococcus; s__Prochlorococcus_sp._MIT_0801
OTU248	d__Bacteria; d__Bacteria; k__unclassified_d__Bacteria; p__Cyanobacteria; c__unclassified_p__Cyanobacteria; o__Synechococcales; f__Pseudanabaenaceae; g__Jaaginema; s__Jaaginema_litorale
OTU70	d__Eukaryota; d__Eukaryota; k__unclassified_d__Eukaryota; p__unclassified_d__Eukaryota; c__unclassified_d__Eukaryota; o__Prymnesiales; f__Chrysochromulinaceae; g__Chrysochromulina; s__Chrysochromulina_sp._CCMP291
OTU74	d__Bacteria; d__Bacteria; k__unclassified_d__Bacteria; p__Cyanobacteria; c__unclassified_p__Cyanobacteria; o__Synechococcales; f__Pseudanabaenaceae; g__Jaaginema; s__Jaaginema_litorale
OTU386	d__Bacteria; d__Bacteria; k__unclassified_d__Bacteria; p__Cyanobacteria; c__unclassified_p__Cyanobacteria; o__Synechococcales; f__Synechococcaceae; g__Synechococcus; s__Synechococcus_sp._WH_7803
OTU385	d__Eukaryota; d__Eukaryota; k__unclassified_d__Eukaryota; p__unclassified_d__Eukaryota; c__unclassified_d__Eukaryota; o__unclassified_d__Eukaryota; f__unclassified_d__Eukaryota; g__unclassified_d__Eukaryota; s__uncultured_eukaryote
OTU382	d__Eukaryota; d__Eukaryota; k__unclassified_d__Eukaryota; p__unclassified_d__Eukaryota; c__unclassified_d__Eukaryota; o__unclassified_d__Eukaryota; f__unclassified_d__Eukaryota; g__unclassified_d__Eukaryota; s__uncultured_prymnesiophyte_C19847
OTU381	d__Eukaryota; d__Eukaryota; k__Viridiplantae; p__Chlorophyta; c__Mamiellophyceae; o__Mamiellales; f__Bathycoccaceae; g__Bathycoccus; s__Bathycoccus_prasinos
OTU380	d__Eukaryota; d__Eukaryota; k__unclassified_d__Eukaryota; p__unclassified_d__Eukaryota; c__unclassified_d__Eukaryota; o__Prymnesiales; f__Chrysochromulinaceae; g__Chrysochromulina; s__Chrysochromulina_sp._CCMP291
OTU8	d__Bacteria; d__Bacteria; k__unclassified_d__Bacteria; p__Cyanobacteria; c__unclassified_p__Cyanobacteria; o__Synechococcales; f__Prochloraceae; g__Prochlorococcus; s__Prochlorococcus_sp._RS04
OTU176	d__Eukaryota; d__Eukaryota; k__unclassified_d__Eukaryota; p__unclassified_d__Eukaryota; c__unclassified_d__Eukaryota; o__unclassified_d__Eukaryota; f__unclassified_d__Eukaryota; g__unclassified_d__Eukaryota; s__uncultured_prymnesiophyte_C19847
OTU308	d__Bacteria; d__Bacteria; k__unclassified_d__Bacteria; p__Cyanobacteria; c__unclassified_p__Cyanobacteria; o__Synechococcales; f__Prochloraceae; g__Prochlorococcus; s__Prochlorococcus_sp._MIT_0801
OTU280	d__Bacteria; d__Bacteria; k__unclassified_d__Bacteria; p__Cyanobacteria; c__unclassified_p__Cyanobacteria; o__Synechococcales; f__Prochloraceae; g__Prochlorococcus; s__Prochlorococcus_marinus
OTU289	d__Bacteria; d__Bacteria; k__unclassified_d__Bacteria; p__Cyanobacteria; c__unclassified_p__Cyanobacteria; o__Synechococcales; f__Prochloraceae; g__Prochlorococcus; s__Prochlorococcus_sp._RS04
OTU371	d__Bacteria; d__Bacteria; k__unclassified_d__Bacteria; p__Cyanobacteria; c__unclassified_p__Cyanobacteria; o__Synechococcales; f__Synechococcaceae; g__Synechococcus; s__Synechococcus_sp._WH_8109
OTU378	d__Bacteria; d__Bacteria; k__unclassified_d__Bacteria; p__Cyanobacteria; c__unclassified_p__Cyanobacteria; o__Synechococcales; f__Synechococcaceae; g__Synechococcus; s__Synechococcus_sp._KORDI-100
OTU369	d__Eukaryota; d__Eukaryota; k__unclassified_d__Eukaryota; p__unclassified_d__Eukaryota; c__unclassified_d__Eukaryota; o__Prymnesiales; f__Chrysochromulinaceae; g__Chrysochromulina; s__Chrysochromulina_sp._CCMP291
BAT
OTU48	d__Bacteria; d__Bacteria; k__unclassified_d__Bacteria; p__Cyanobacteria; c__unclassified_p__Cyanobacteria; o__Synechococcales; f__Prochloraceae; g__Prochlorococcus; s__Prochlorococcus_marinus
OTU358	d__Eukaryota; d__Eukaryota; k__unclassified_d__Eukaryota; p__unclassified_d__Eukaryota; c__unclassified_d__Eukaryota; o__Isochrysidales; f__Noelaerhabdaceae; g__Emiliania; s__Emiliania_huxleyi
OTU482	d__Eukaryota; d__Eukaryota; k__unclassified_d__Eukaryota; p__Bacillariophyta; c__Coscinodiscophyceae; o__Rhizosoleniales; f__Rhizosoleniaceae; g__Rhizosolenia; s__Rhizosolenia_imbricata
OTU484	d__Eukaryota; d__Eukaryota; k__unclassified_d__Eukaryota; p__unclassified_d__Eukaryota; c__unclassified_d__Eukaryota; o__unclassified_d__Eukaryota; f__unclassified_d__Eukaryota; g__unclassified_d__Eukaryota; s__uncultured_eukaryote
OTU498	d__Eukaryota; d__Eukaryota; k__Viridiplantae; p__Chlorophyta; c__unclassified_p__Chlorophyta; o__unclassified_p__Chlorophyta; f__unclassified_p__Chlorophyta; g__unclassified_p__Chlorophyta; s__prasinophyte_sp._CCMP1205
OTU152	d__Eukaryota; d__Eukaryota; k__unclassified_d__Eukaryota; p__unclassified_d__Eukaryota; c__unclassified_d__Eukaryota; o__unclassified_d__Eukaryota; f__unclassified_d__Eukaryota; g__unclassified_d__Eukaryota; s__uncultured_eukaryote
OTU157	d__Eukaryota; d__Eukaryota; k__unclassified_d__Eukaryota; p__Bacillariophyta; c__Coscinodiscophyceae; o__Chaetocerotales; f__Chaetocerotaceae; g__Chaetoceros; s__Chaetoceros_simplex
OTU528	d__Eukaryota; d__Eukaryota; k__unclassified_d__Eukaryota; p__Bacillariophyta; c__Coscinodiscophyceae; o__Thalassiosirales; f__Stephanodiscaceae; g__Cyclotella; s__Cyclotella_sp._WC03_2
OTU522	d__Eukaryota; d__Eukaryota; k__unclassified_d__Eukaryota; p__unclassified_d__Eukaryota; c__Florideophyceae; o__Corallinales; f__unclassified_o__Corallinales; g__unclassified_o__Corallinales; s__Corallinales_sp._ARS-2011
OTU559	d__Eukaryota; d__Eukaryota; k__Viridiplantae; p__Chlorophyta; c__Chlorophyceae; o__Sphaeropleales; f__Scenedesmaceae; g__unclassified_f__Scenedesmaceae; s__uncultured_Scenedesmus
OTU462	d__Bacteria; d__Bacteria; k__unclassified_d__Bacteria; p__Cyanobacteria; c__unclassified_p__Cyanobacteria; o__Oscillatoriales; f__Cyanothecaceae; g__Cyanothece; s__Cyanothece_sp._ATCC_51142
OTU465	d__Eukaryota; d__Eukaryota; k__unclassified_d__Eukaryota; p__unclassified_d__Eukaryota; c__unclassified_d__Eukaryota; o__unclassified_d__Eukaryota; f__unclassified_d__Eukaryota; g__unclassified_d__Eukaryota; s__uncultured_eukaryote
OTU257	d__Bacteria; d__Bacteria; k__unclassified_d__Bacteria; p__Cyanobacteria; c__unclassified_p__Cyanobacteria; o__Oscillatoriales; f__Oscillatoriaceae; g__Oscillatoria; s__Oscillatoria_acuminata
OTU546	d__Eukaryota; d__Eukaryota; k__unclassified_d__Eukaryota; p__unclassified_d__Eukaryota; c__Dinophyceae; o__Dinophysiales; f__Dinophysiaceae; g__Dinophysis; s__Dinophysis_acuta
OTU542	d__Eukaryota; d__Eukaryota; k__unclassified_d__Eukaryota; p__unclassified_d__Eukaryota; c__Cryptophyta; o__Pyrenomonadales; f__Chroomonadaceae; g__Chroomonas; s__Chroomonas_sp._HBI_3577x
OTU42	d__Eukaryota; d__Eukaryota; k__Viridiplantae; p__Streptophyta; c__unclassified_p__Streptophyta; o__Ericales; f__Actinidiaceae; g__Actinidia; s__Actinidia_arguta
OTU479	d__Eukaryota; d__Eukaryota; k__Viridiplantae; p__Chlorophyta; c__Ulvophyceae; o__Ulvales; f__Ulvaceae; g__Ulva; s__Ulva_prolifera
OTU179	d__Bacteria; d__Bacteria; k__unclassified_d__Bacteria; p__Cyanobacteria; c__unclassified_p__Cyanobacteria; o__Chroococcidiopsidales; f__Chroococcidiopsidaceae; g__Chroococcidiopsis; s__Chroococcidiopsis_thermalis
OTU565	d__Eukaryota; d__Eukaryota; k__unclassified_d__Eukaryota; p__Bacillariophyta; c__Fragilariophyceae; o__Fragilariales; f__Fragilariaceae; g__Asterionellopsis; s__Asterionellopsis_glacialis
OTU560	d__Eukaryota; d__Eukaryota; k__unclassified_d__Eukaryota; p__unclassified_d__Eukaryota; c__unclassified_d__Eukaryota; o__unclassified_d__Eukaryota; f__unclassified_d__Eukaryota; g__unclassified_d__Eukaryota; s__uncultured_eukaryote
OTU368	d__Eukaryota; d__Eukaryota; k__unclassified_d__Eukaryota; p__unclassified_d__Eukaryota; c__unclassified_d__Eukaryota; o__Isochrysidales; f__Noelaerhabdaceae; g__Emiliania; s__Emiliania_huxleyi
Hadal
OTU328	d__Eukaryota; d__Eukaryota; k__unclassified_d__Eukaryota; p__unclassified_d__Eukaryota; c__Chrysophyceae; o__Chromulinales; f__Chromulinaceae; g__Ochromonas; s__Ochromonas_sp._CCMP1393
OTU325	d__Eukaryota; d__Eukaryota; k__unclassified_d__Eukaryota; p__Eustigmatophyceae; c__unclassified_p__Eustigmatophyceae; o__Eustigmatales; f__Monodopsidaceae; g__Nannochloropsis; s__Nannochloropsis_granulata
OTU35	d__Eukaryota; d__Eukaryota; k__unclassified_d__Eukaryota; p__unclassified_d__Eukaryota; c__Stylonematophyceae; o__Stylonematales; f__Stylonemataceae; g__Bangiopsis; s__Bangiopsis_subsimplex
OTU4	d__Eukaryota; d__Eukaryota; k__Viridiplantae; p__Chlorophyta; c__Trebouxiophyceae; o__unclassified_c__Trebouxiophyceae; f__Coccomyxaceae; g__Coccomyxa_f__Coccomyxaceae; s__Coccomyxa_subellipsoidea
OTU379	d__Eukaryota; d__Eukaryota; k__unclassified_d__Eukaryota; p__unclassified_d__Eukaryota; c__unclassified_d__Eukaryota; o__Prymnesiales; f__Chrysochromulinaceae; g__Chrysochromulina; s__Chrysochromulina_sp._CCMP291
Bat&Hadal
OTU132	d__Eukaryota; d__Eukaryota; k__unclassified_d__Eukaryota; p__unclassified_d__Eukaryota; c__unclassified_d__Eukaryota; o__unclassified_d__Eukaryota; f__unclassified_d__Eukaryota; g__unclassified_d__Eukaryota; s__uncultured_prymnesiophyte_C8704
OTU503	d__Eukaryota; d__Eukaryota; k__Viridiplantae; p__Chlorophyta; c__Mamiellophyceae; o__Mamiellales; f__Bathycoccaceae; g__Ostreococcus; s__Ostreococcus_tauri
OTU480	d__Bacteria; d__Bacteria; k__unclassified_d__Bacteria; p__Cyanobacteria; c__unclassified_p__Cyanobacteria; o__Synechococcales; f__Prochloraceae; g__Prochlorococcus; s__Prochlorococcus_marinus
OTU324	d__Eukaryota; d__Eukaryota; k__unclassified_d__Eukaryota; p__Eustigmatophyceae; c__unclassified_p__Eustigmatophyceae; o__Eustigmatales; f__Monodopsidaceae; g__Nannochloropsis; s__Nannochloropsis_salina
OTU321	d__Eukaryota; d__Eukaryota; k__unclassified_d__Eukaryota; p__unclassified_d__Eukaryota; c__unclassified_d__Eukaryota; o__unclassified_d__Eukaryota; f__unclassified_d__Eukaryota; g__unclassified_d__Eukaryota; s__uncultured_prymnesiophyte_C8704
OTU40	d__Eukaryota; d__Eukaryota; k__unclassified_d__Eukaryota; p__unclassified_d__Eukaryota; c__unclassified_d__Eukaryota; o__unclassified_d__Eukaryota; f__unclassified_d__Eukaryota; g__unclassified_d__Eukaryota; s__uncultured_eukaryote
OTU287	d__Bacteria; d__Bacteria; k__unclassified_d__Bacteria; p__Cyanobacteria; c__unclassified_p__Cyanobacteria; o__Synechococcales; f__Synechococcaceae; g__Synechococcus; s__Synechococcus_sp._RCC307
OTU200	d__Bacteria; d__Bacteria; k__unclassified_d__Bacteria; p__Cyanobacteria; c__unclassified_p__Cyanobacteria; o__Pleurocapsales; f__unclassified_o__Pleurocapsales; g__unclassified_o__Pleurocapsales; s__uncultured_Pleurocapsales_cyanobacterium
OTU288	d__Eukaryota; d__Eukaryota; k__unclassified_d__Eukaryota; p__unclassified_d__Eukaryota; c__unclassified_d__Eukaryota; o__unclassified_d__Eukaryota; f__unclassified_d__Eukaryota; g__unclassified_d__Eukaryota; s__uncultured_eukaryote
OTU168	d__Bacteria; d__Bacteria; k__unclassified_d__Bacteria; p__Cyanobacteria; c__unclassified_p__Cyanobacteria; o__Synechococcales; f__Synechococcaceae; g__Synechococcus; s__Synechococcus_sp._PCC_8807
