# Supplementary material for: Insight Into the Pico- and Nano-Phytoplankton Communities in the Deepest Biosphere, the Mariana Trench
Source: Front Microbiol. 2018 Sep 26;9:2289. doi: 10.3389/fmicb.2018.02289 (PMC6168665; doi:10.3389/fmicb.2018.02289)
Supplement: TABLE S3 — Explains and contribution value of each evironmental factor (18S rRNA + p23S rRNA). [file Table_3.XLSX]

## Sheet: 18S rRNA
Explains and contribution value of each evironmental factor (18S rRNA )
Name	Explains %	Contribution %	P
Depth	36	47.1	0.002
PO4	17.8	23.3	0.002
Salinity	9.5	12.5	0.004
Temp	6.3	8.2	0.012
NO2	2.4	3.2	0.218
SiO4	1.8	2.4	0.368
DO	2.6	3.4	0.182

## Sheet: p23S rRNA
Explains and contribution value of each evironmental factor (p23S rRNA )
Name	Explains %	Contribution %	P
DO	21.6	34.2	0.002
Depth	11.5	18.2	0.018
Salinity	9.8	15.6	0.044
NO2	7	11.1	0.064
Temp	8.9	14.1	0.024
PO4	3.4	5.4	0.246
SiO4	0.9	1.4	0.856

## Sheet: 18S rRNA+p23S rRNA
Explains and contribution value of each evironmental factor (18S rRNA+p23S rRNA )
Name	Explains %	Contribution %	P
Depth	21.9	32	0.004
Temp	19.7	28.9	0.002
NO2	9.7	14.2	0.012
Salinity	7	10.3	0.032
PO4	6.2	9	0.038
DO	2.6	3.8	0.338
SiO4	1.2	1.8	0.762
